# Supplementary material for: Seaweeds of the Israeli Mediterranean Sea: Nutritional and Biotechnological Potential Through Seasonal and Species Variation
Source: Mar Drugs. 2025 Aug 4;23(8):320. doi: 10.3390/md23080320 (PMC12387171; doi:10.3390/md23080320)
Supplement: Supplementary file 1 [file marinedrugs-23-00320-s001.zip]

Archive with 2 entries (2 files):
- Figure S1 Images of the seaweed species sampled.pptx
- Table S1 Seaweeds seasonal checklist and Table S2 Statistical summary.pdf
